# Supplementary material for: Internal and External Validation of Machine Learning Models for Predicting Acute Kidney Injury Following Non-Cardiac Surgery Using Open Datasets
Source: J Pers Med. 2024 May 30;14(6):587. doi: 10.3390/jpm14060587 (PMC11204685; doi:10.3390/jpm14060587)
Supplement: Supplementary file 1 [file jpm-14-00587-s001.zip]

Archive with 1 entries (1 files):
- jpm-3023191-supplementary.pdf
